# Supplementary material for: Interplay of ferroptotic and apoptotic cell death and its modulation by BH3-mimetics
Source: Cell Death Differ. 2025 Apr 29;32(11):1970–85. doi: 10.1038/s41418-025-01514-7 (PMC12572382; doi:10.1038/s41418-025-01514-7)
Supplement: Supplementary file 14 — Supplemental Table 1 [file 41418_2025_1514_MOESM14_ESM.xlsx]

## Sheet: Sheet1
LIPID	CLASS
PE(18:0_20:4)	PE
PE(18:0_20:3)	PE
PE(18:0_18:2)	PE
PE(18:1_20:4)	PE
PE(18:0_22:5)	PE
PE(18:1_20:3)	PE
PE(18:0_22:4)	PE
PE(16:0_22:4)	PE
PE(16:0_22:5)	PE
PE(18:1_22:5)	PE
PE(18:1_22:4)	PE
PE(16:0_20:4)	PE
PE(16:0_20:3)	PE
PE(18:0_22:6)	PE
PE(P-16:0_22:5)	PE
PE(P-18:1_22:5)	PE
PE(P-16:0_22:6)	PE
PE(P-18:0_22:6)	PE
PE(P-18:1_22:6)	PE
PE(P-16:0_20:4)	PE
PE(P-18:1_20:4)	PE
PE(P-16:0_22:4)	PE
PE(P-18:0_22:5)	PE
PE(P-18:1_22:4)	PE
PE(P-16:0_20:3)	PE
PE(P-18:0_20:4)	PE
PE(O-16:1_22:5)	PE
PE(O-16:0_18:1)	PE
PE(O-18:1_20:4)	PE
PE(O-16:1_22:4)	PE
PE(O-16:1_20:4)	PE
PC(16:0_18:1)	PC
PC(18:0_18:1)	PC
PC(18:1_20:4)	PC
PC(16:0_18:2)	PC
PC(18:0_20:4)	PC
PC(18:0_20:3)	PC
PC(18:1_20:3)	PC
PC(16:0_22:5)	PC
PC(16:0_20:4)	PC
PC(18:0_22:5)	PC
PC(16:0_22:4)	PC
PC(18:1_22:4)	PC
PC(18:0_22:4)	PC
PC(18:1_22:6)	PC
PC(16:0_22:6)	PC
PC(18:0_22:6)	PC
PC(O-18:1_20:4)	PC
PC(O-16:0_20:4)	PC
PC(O-16:0_22:5)	PC
PC(O-18:0_20:4)	PC
PC(O-16:1_20:4)	PC
PC(O-16:1_22:5)	PC
PC(O-16:0_22:4)	PC
PC(P-18:1_20:4)	PC
PC(P-16:1_20:4)	PC
