# Supplementary material for: Interplay of ferroptotic and apoptotic cell death and its modulation by BH3-mimetics
Source: Cell Death Differ. 2025 Apr 29;32(11):1970–85. doi: 10.1038/s41418-025-01514-7 (PMC12572382; doi:10.1038/s41418-025-01514-7)
Supplement: Supplementary file 15 — Supplemental Table 2 [file 41418_2025_1514_MOESM15_ESM.xlsx]

## Sheet: Sheet1
Lipid_name	Neutral_mass	charge	Precursor mass (Da)	Fragment mass (Da)	Retention time (min)
PE(P-16:0_4:0<oxo>)	521.3	[M-H]-	520.3	101	8.3
PE(P-16:0_4:0<COOH>)	537.3	[M-H]-	536.3	117	8.3
PE(P-16:0_5:0<COOH>)	551.3	[M-H]-	550.3	131	8.7
PE(P-18:1_4:0<COOH>)	563.3	[M-H]-	562.3	117	8.8
PE(P-16:0_7:0<oxo>)	563.4	[M-H]-	562.4	143.1	9.7
PE(P-18:1_5:0<COOH>)	577.3	[M-H]-	576.3	131	9.2
PE(P-18:0_5:0<COOH>)	579.3	[M-H]-	578.3	131	11.6
PE(P-16:0_7:0<COOH>)	579.3	[M-H]-	578.3	159.1	8.3
PE(18:0_4:0<COOH>)	581.3	[M-H]-	580.3	117	10.5
PE(P-18:1_7:0<oxo>)	589.4	[M-H]-	588.4	143.1	10.1
PE(18:0_5:0<COOH>)	595.3	[M-H]-	594.3	131	10.8
PE(P-18:1_7:0<COOH>)	605.4	[M-H]-	604.4	159.1	10.2
PE(18:0_7:0<oxo>)	607.4	[M-H]-	606.4	143.1	11.5
PE(18:0_7:0<COOH>)	623.4	[M-H]-	622.4	159.1	11.5
PE(P-16:0_20:5<O>)-i1	737.5	[M-H]-	736.5	317.2	14.8
PE(P-16:0_20:5<O>)-i2	737.5	[M-H]-	736.5	317.2	15.7
PE(P-16:0_20:4<OH{15}>)	739.5	[M-H]-	738.5	319.2	15.7
PE(P-16:0_20:4<OH{11}>)	739.5	[M-H]-	738.5	319.2	16
PE(P-16:0_20:3<O>)	741.5	[M-H]-	740.5	321.3	16.1
PE(16:0_20:4<OH{15}>)	755.5	[M-H]-	754.5	319.2	15.2
PE(16:0_20:4<OH>)	755.5	[M-H]-	754.5	319.2	15.5
PE(P-16:0_22:6<OH>)	763.5	[M-H]-	762.5	343.2	15.3
PE(P-16:0_22:6<O>)-i1	763.5	[M-H]-	762.5	343.2	15.8
PE(P-16:0_22:6<O>)-i2	763.5	[M-H]-	762.5	343.2	16
PE(P-18:1_20:4<OH>)-i1	763.5	[M-H]-	762.5	317.2	14.9
PE(P-18:1_20:4<OH>)-i2	763.5	[M-H]-	762.5	317.2	15.8
PE(P-16:0_22:5<O>)	765.5	[M-H]-	764.5	345.3	15.7
PE(P-18:1_20:4<O>)-i1	765.5	[M-H]-	764.5	319.2	15.8
PE(P-18:1_20:4<O>)-i2	765.5	[M-H]-	764.5	319.2	16.2
PE(P-16:0_20:4<3O>)-i1	771.5	[M-H]-	770.5	351.2	12.9
PE(P-16:0_20:4<3O>)-i2	771.5	[M-H]-	770.5	351.2	14.3
PE(16:0_22:6<OH>)	779.5	[M-H]-	778.5	343.2	14.8
PE(16:0_22:5<OH>)-i1	781.5	[M-H]-	780.5	345.3	15.1
PE(16:0_22:5<OH>)-i2	781.5	[M-H]-	780.5	345.3	15.9
PE(18:1_20:4<OH{15}>)	781.5	[M-H]-	780.5	319.2	15.3
PE(18:1_20:4<OH>)-i1	781.5	[M-H]-	780.5	319.2	15.6
PE(18:1_20:4<OH>)-i2	781.5	[M-H]-	780.5	319.2	16.1
PE(18:0_20:4<OH{15}>)	783.5	[M-H]-	782.5	319.2	16.5
PE(P-18:1_22:6<OH>)-i1	789.5	[M-H]-	788.5	343.2	15.4
PE(P-18:1_22:6<OH>)-i2	789.5	[M-H]-	788.5	343.2	15.8
PE(P-18:1_22:6<OH>)-i3	789.5	[M-H]-	788.5	343.2	16.1
PE(P-18:1_22:5<OH>)	791.5	[M-H]-	790.5	345.3	15.7
PE(P-18:1_20:4<3O>)-i1	797.5	[M-H]-	796.5	351.2	13
PE(P-18:1_20:4<3O>)-i1	797.5	[M-H]-	796.5	351.2	14.4
PE(18:1_22:6<O>)	805.5	[M-H]-	804.5	343.2	14.9
PE(18:1_22:5<OH>)	807.5	[M-H]-	806.5	345.3	15.2
PE(18:0_22:5<OH>)	809.5	[M-H]-	808.5	345.3	16.4
PE(18:0_20:4<3O>)-i1	815.5	[M-H]-	814.5	351.2	13.9
PE(18:0_20:4<3O>)-i2	815.5	[M-H]-	814.5	351.2	15.2
PE(O-16:0_22:5<OH>)	767.6	[M-H]-	766.6	345.2	15.9
LPE(18:1(d7))	486.3	[M-H]-	485.3	288.2	7.8
PE(15:0/18:1(d7))	710.6	[M-H]-	709.6	288.3	18.8
